# Supplementary material for: Meat Quality Parameters, Sensory Properties and Consumer Acceptance of Chicken Meat from Dual-Purpose Crossbreeds Fed with Regional Faba Beans
Source: Foods. 2022 Apr 7;11(8):1074. doi: 10.3390/foods11081074 (PMC9028872; doi:10.3390/foods11081074)
Supplement: Supplementary file 1 [file foods-11-01074-s001.zip]

Archive with 1 entries (1 files):
- foods-1636680-supplementary.pdf
